# Supplementary material for: Ganglioside GD2 Contributes to a Stem‐Like Phenotype in Intrahepatic Cholangiocarcinoma
Source: Liver Int. 2024 Dec 26;45(1):e16208. doi: 10.1111/liv.16208 (PMC11684508; doi:10.1111/liv.16208)
Supplement: Supplementary file 1 — Data S1. [file LIV-45-0-s001.zip]

Archive with 2 entries (2 files):
- REV_SupplementaryMaterial-Final_CLEAN.docx
- SupplementaryFigures-Final.pptx
